# Supplementary material for: Combining GWAS and RNA-Seq Approaches for Detection of the Causal Mutation for Hereditary Junctional Epidermolysis Bullosa in Sheep
Source: PLoS One. 2015 May 8;10(5):e0126416. doi: 10.1371/journal.pone.0126416 (PMC4425408; doi:10.1371/journal.pone.0126416)
Supplement: S1 Table — The length of the amplified product, the melting temperature (Tm) and position in Oar_v3.1 are also indicated. (XLSX) [file pone.0126416.s003.xlsx]

## Sheet: Hoja1
Primer ID	Sequence (5' to 3') (Minus strand)	Fragment size (pb)	Tm	Position Oar_v3.1
ITGB4_qRT-PCR_1_up	AACTCCCTGCACAGGATGAC	334	60	OAR11: 54,850,686..54,850,667
ITGB4_qRT-PCR_1_dn	TCAGCAGCTGGTACTCCACA			OAR11: 54,849,690..54,849,709
ITGB4_qRT-PCR_2_up	CAGGGACTACTCCACCCTCA	182	60	OAR11: 54,850,534..54,850,515
ITGB4_qRT-PCR_2_dn	TCAGCAGCTGGTACTCCACA			OAR11: 54,849,690..54,849,709
GAPDH_up	TCCTGCACCACCAACTGCTT	291	60	OAR3: 207,819,755..207,819,736
GAPDH_dn	GCAGGTCAGATCCACAACGG			OAR3: 207,819,199..207,819,218
